# Supplementary material for: P. gingivalis-LPS Induces Mitochondrial Dysfunction Mediated by Neuroinflammation through Oxidative Stress
Source: Int J Mol Sci. 2023 Jan 4;24(2):950. doi: 10.3390/ijms24020950 (PMC9861869; doi:10.3390/ijms24020950)
Supplement: Supplementary file 1 [file ijms-24-00950-s001.zip]

Archive with 1 entries (1 files):
- ijms-2101880-supplementary.pdf
